# Supplementary material for: Enumeration of minimal stoichiometric precursor sets in metabolic networks
Source: Algorithms Mol Biol. 2016 Sep 19;11:25. doi: 10.1186/s13015-016-0087-3 (PMC5029113; doi:10.1186/s13015-016-0087-3)
Supplement: Supplementary file 1 — 10.1186/s13015-016-0087-3 A list of reactions F that form a MD-stoichiometric factory, the stoichiometric matrix restricted to the reactions in F, one possible flux vector v, and the vector of the net production of all compounds. [file 13015_2016_87_MOESM1_ESM.zip]

Archive with 3 entries (3 files):
- flux.txt
- matrix.txt
- netProduction.m
