# Supplementary material for: Enumeration of minimal stoichiometric precursor sets in metabolic networks
Source: Algorithms Mol Biol. 2016 Sep 19;11:25. doi: 10.1186/s13015-016-0087-3 (PMC5029113; doi:10.1186/s13015-016-0087-3)
Supplement: Supplementary file 1 — 10.1186/s13015-016-0087-3 A list of reactions F that form a MD-stoichiometric factory, the stoichiometric matrix restricted to the reactions in F, one possible flux vector v, and the vector of the net production of all compounds. [file 13015_2016_87_MOESM1_ESM.zip › flux.txt]

R601__45__RXN__45__FUM_REDUCED__45__MENAQUINONE__CPD__45__9728_SUC_38_	4.999999999999997
FUMHYDR__45__RXN	38.600000000000115
THRESYN__45__RXN	1.0
DTDPKIN__45__RXN	0.9
HISTALDEHYD__45__RXN	0.3
ADENINE__45__DEAMINASE__45__RXN	46.80000000000012
P__45__PANTOCYSLIG__45__RXN	0.8999999999999997
_3__45__DEHYDROQUINATE__45__SYNTHASE__45__RXN	13.512241054613924
ISOCITDEH__45__RXN	13.912241054613926
_1TRANSKETO__45__RXN_REV	159.7519774011302
ACETYLGLUTKIN__45__RXN	0.9
ADPREDUCT__45__RXN_REV	0.4
RXN__45__8999	0.6
RXN__45__9518	36.292467043314495
THYMIDYLATESYN__45__RXN	1.1
ASPARTATE__45__SEMIALDEHYDE__45__DEHYDROGENASE__45__RXN_REV	9.100000000000037
H2NEOPTERINP3PYROPHOSPHOHYDRO__45__RXN	0.9000000000000002
ACETOOHBUTREDUCTOISOM__45__RXN_REV	0.5
RXN0__45__6554__45__DI__45__H__45__OROTATE_CPD__45__9728__OROTATE_REDUCED__45__MENAQUINONE_51_	4.899999999999998
ASPARTASE__45__RXN_REV	33.00000000000008
CARBPSYN__45__RXN	5.6999999999999975
RXN__45__9535	2.0
DTDPGLUCDEHYDRAT__45__RXN	0.5000000000000001
CDPREDUCT__45__RXN	1.7000000000000002
RXN__45__9514	36.692467043314494
FPPSYN__45__RXN	1.0999999999999999
_2_3_1_180__45__RXN	36.792467043314495
UDPGLUCEPIM__45__RXN	0.30000000000000004
RXN0__45__5114	5.8999999999999995
_1_5_1_20__45__RXN_REV	0.6999999999999998
GLUTAMINESYN__45__RXN	10.899999999999995
RXN__45__9657	36.4924670433145
DMK__45__RXN	0.2999999999999998
TYRAMINOTRANS__45__RXN_REV	0.3
OROTPDECARB__45__RXN	4.6999999999999975
_3_6_1_41__45__RXN	480.14369114877644
ASPCARBTRANS__45__RXN	5.099999999999998
DEPHOSPHOCOAKIN__45__RXN	0.5999999999999996
ACETYLORNDEACET__45__RXN	0.6
TRANSALDOL__45__RXN	159.6519774011302
UDPHYDROXYMYRGLUCOSAMNACETYLTRANS__45__RXN	0.8
GTP__45__CYCLOHYDRO__45__I__45__RXN	1.0000000000000002
TRIOSEPISOMERIZATION__45__RXN_REV	299.69171374764636
DXPREDISOM__45__RXN_REV	10.999999999999996
PSERTRANSAM__45__RXN_REV	5.999999999999999
_2_5_1_64__45__RXN	10.512241054613924
RXN0__45__5208	480.24369114877646
ADCLY__45__RXN	0.6000000000000002
RXN__45__9536	1.9000000000000001
RIB5PISOM__45__RXN	306.39171374764646
_2_3_1_157__45__RXN	2.7
CDPKIN__45__RXN	9.7
PANTOATE__45__BETA__45__ALANINE__45__LIG__45__RXN	1.0999999999999996
HISTOLDEHYD__45__RXN	0.4
RXN__45__9772	0.8000000000000403
DIHYDRONEOPTERIN__45__MONO__45__P__45__DEPHOS__45__RXN	0.8000000000000003
DTDPDEHYDRHAMEPIM__45__RXN_REV	919.5308851224121
SpecialReactionThatProducesTarget	0.2
ACONITATEHYDR__45__RXN	14.012241054613925
QUINOPRIBOTRANS__45__RXN	0.6000000000000403
PREPHENATEDEHYDROG__45__RXN	0.4
LIPIDXSYNTHESIS__45__RXN	0.4
ARGSUCCINLYA__45__RXN	0.30000000000000004
DIHYDROPICRED__45__RXN__45__NAD_DELTA1__45__PIPERIDEINE__45__2__45__6__45__DICARBOXYLATE__NADH_2__45__3__45__DIHYDRODIPICOLINATE_PROTON_78_	6.7000000000000375
RXN__45__9310	10.412241054613924
_325__45__BISPHOSPHATE__45__NUCLEOTIDASE__45__RXN	179.5218455743883
DTDPDEHYRHAMREDUCT__45__RXN	919.6308851224121
O__45__SUCCHOMOSERLYASE__45__RXN	0.7999999999999998
DCDPKIN__45__RXN	1.6
QUINOLINATE__45__SYNTHA__45__RXN	0.7000000000000404
ACETOOHBUTSYN__45__RXN__45__THIAMINE__45__PYROPHOSPHATE_MG__43__2_FAD_32_	0.6
_2__45__DEHYDROPANTOATE__45__REDUCT__45__RXN	1.1999999999999997
UDPNACETYLGLUCOSAMENOLPYRTRANS__45__RXN	0.9999999999999999
_1_8_4_8__45__RXN	179.6218455743883
LIPIDADISACCHARIDESYNTH__45__RXN	0.3
RXN__45__9532	35.09246704331449
O__45__SUCCINYLBENZOATE__45__COA__45__SYN__45__RXN	10.312241054613924
ORNCARBAMTRANSFER__45__RXN	0.5
SUCCDIAMINOPIMDESUCC__45__RXN	1.0999999999999999
_3__45__HYDROXYDECANOYL__45__ACP__45__DEHYDR__45__RXN__45__Beta__45__hydroxydecanoyl__45__ACPs__Trans__45__D2__45__decenoyl__45__ACPs_WATER_56_	35.3924670433145
_5_4_2_10__45__RXN_REV	2.8000000000000003
BRANCHED__45__CHAINAMINOTRANSFERVAL__45__RXN_REV	0.3
ACONITATEDEHYDR__45__RXN	14.112241054613925
_3__45__ISOPROPYLMALDEHYDROG__45__RXN	0.5
_2__45__ISOPROPYLMALATESYN__45__RXN	137.31054613935999
GDPREDUCT__45__RXN	0.4
THREDEHYD__45__RXN	0.7
ADENYLYLSULFKIN__45__RXN	179.72184557438828
RXN__45__11832	11.499999999999998
PANTOTHENATE__45__KIN__45__RXN	0.9999999999999997
ACETOLACTSYN__45__RXN__45__THIAMINE__45__PYROPHOSPHATE_FAD_FAD_31_	139.21054613935996
UDPNACETYLGLUCOSAMACYLTRANS__45__RXN	1.0
GLUC1PURIDYLTRANS__45__RXN	0.6
HISTAMINOTRANS__45__RXN	0.6
RXN0__45__884__45__NAD_CPD__45__4211_WATER__NADH_HYDROXY__45__METHYL__45__BUTENYL__45__DIP_PROTON_59_	10.499999999999998
PRAISOM__45__RXN	0.5
NACGLCTRANS__45__RXN	0.29999999999999405
_3PGAREARR__45__RXN__45__MN__43__2_5_	729.1231638418088
PREPHENATEDEHYDRAT__45__RXN	0.4
DUTP__45__PYROP__45__RXN	1.2000000000000002
S__45__ADENMETSYN__45__RXN	0.2999999999999998
ENOYL__45__ACP__45__REDUCT__45__NADPH__45__RXN__45__Octanoyl__45__ACPs_NADP__NADPH_2__45__Octenoyl__45__ACPs_PROTON_49_	35.692467043314494
RXN0__45__302	10.699999999999998
DALADALALIG__45__RXN	0.6
HISTIDPHOS__45__RXN	0.5
SUCCCOASYN__45__RXN	7.600000000000037
PHEAMINOTRANS__45__RXN	0.3
DXS__45__RXN	11.099999999999996
SULFATE__45__ADENYLYLTRANS__45__RXN	179.8218455743883
KDO__45__8PPHOSPHAT__45__RXN	0.3
MANNPISOM__45__RXN_REV	0.5
DIHYDROOROT__45__RXN_REV	4.999999999999997
NAD__45__SYNTH__45__NH3__45__RXN	0.4000000000000403
DIHYDROXYMETVALDEHYDRAT__45__RXN	0.4
_4_2_1_59__45__RXN	35.792467043314495
GUANYL__45__KIN__45__RXN	2.1000000000000005
N__45__ACETYLGLUTPREDUCT__45__RXN_REV	0.8
UDPNACETYLMURAMATEDEHYDROG__45__RXN	0.8999999999999999
RXN__45__9527	35.59246704331449
RXN__45__9516	36.3924670433145
HISTPRATPHYD__45__RXN	1.0999999999999999
RXN__45__9533	34.9924670433145
UDP__45__NACMURALGLDAPLIG__45__RXN	0.6
ACETYL__45__COA__45__CARBOXYLTRANSFER__45__RXN	182.1623352165726
RXN0__45__1402	9.800000000000038
DADPKIN__45__RXN	0.3
RXN0__45__882	10.599999999999998
_2_5_1_19__45__RXN	13.112241054613925
_2_7_7_60__45__RXN	10.899999999999997
_3__45__DEHYDROQUINATE__45__DEHYDRATASE__45__RXN	13.412241054613924
P__45__PANTOCYSDECARB__45__RXN	0.7999999999999997
RXN__45__9528	35.4924670433145
RXN__45__8991	0.6
CITSYN__45__RXN	14.212241054613926
RIBULP3EPIM__45__RXN	305.79171374764644
HYPOXANPRIBOSYLTRAN__45__RXN	2.400000000000001
H2PTEROATESYNTH__45__RXN	0.5000000000000002
PABASYN__45__RXN	0.7000000000000002
DIHYDROXYISOVALDEHYDRAT__45__RXN	139.01054613935997
SERINE__45__O__45__ACETTRAN__45__RXN	2.0999999999999996
PGLUCISOM__45__RXN_REV	1.5000000000000002
NAPHTHOATE__45__SYN__45__RXN	0.4999999999999998
RXN__45__9311	0.3999999999999998
ADENYL__45__KIN__45__RXN_REV	291.1218455743883
UDPACYLGLCNACDEACETYL__45__RXN	0.9
DIHYDROFOLATESYNTH__45__RXN	0.40000000000000024
RXN__45__7800_CCO__45__CYTOSOL___45__CPD__45__7100_PROTON__2K__45__4CH3__45__PENTANOATE_CARBON__45__DIOXIDE_64_	0.4
HISTCYCLOHYD__45__RXN	0.9999999999999999
PEPDEPHOS__45__RXN_REV	362.9947269303206
NICONUCADENYLYLTRAN__45__RXN	0.5000000000000403
PPENTOMUT__45__RXN_REV	9.900000000000038
PGLYCDEHYDROG__45__RXN	6.1
DIHYDROFOLATEREDUCT__45__RXN	1.4000000000000004
OROPRIBTRANS__45__RXN_REV	4.799999999999997
ALANINE__45__AMINOTRANSFERASE__45__RXN_REV	2.4
PANTEPADENYLYLTRAN__45__RXN	0.6999999999999997
IPPISOM__45__RXN_REV	9.2
H2NEOPTERINALDOL__45__RXN	0.7000000000000002
IGPSYN__45__RXN	0.4
PHOSMANMUT__45__RXN_REV	0.4
GAPOXNPHOSPHN__45__RXN	735.4231638418089
RXN__45__9658	36.09246704331449
_2_7_4_22__45__RXN	5.399999999999998
RXN__45__8992	0.3999999999999999
DTDPRHAMSYNTHMULTI__45__RXN	919.9308851224121
PYRROLINECARBREDUCT__45__RXN__45__NAD_PRO__NADH_L__45__DELTA1__45__PYRROLINE_5__45__CARBOXYLATE_PROTON_54_	0.3
BRANCHED__45__CHAINAMINOTRANSFERILEU__45__RXN_REV	0.3
RXN__45__9523	35.9924670433145
MALONYL__45__COA__45__ACP__45__TRANSACYL__45__RXN	182.0623352165726
ATPSYN__45__RXN	45.75593220338992
GLUCOSE__45__6__45__PHOSPHATE__45__1__45__EPIMERASE__45__RXN_CCO__45__CYTOSOL___45__ALPHA__45__GLC__45__6__45__P__GLC__45__6__45__P_36__REV	1.4000000000000001
AMP__45__NUCLEOSID__45__RXN	476.14369114877667
NAG1P__45__URIDYLTRANS__45__RXN	2.6
GLUCOSAMINE__45__6__45__P__45__DEAMIN__45__RXN_REV	2.9000000000000004
H2PTERIDINEPYROPHOSPHOKIN__45__RXN	0.6000000000000002
CHORISMATE__45__SYNTHASE__45__RXN	13.012241054613925
ISOCHORSYN__45__RXN	10.612241054613923
NAD__45__KIN__45__RXN	0.19999999999999396
CTPSYN__45__RXN	2.3999999999999977
CHORISMATEMUT__45__RXN	0.9
ACETYLORNTRANSAM__45__RXN	0.7
PRIBFAICARPISOM__45__RXN	0.8999999999999999
MALATE__45__DEH__45__RXN_REV	38.70000000000012
IMIDPHOSDEHYD__45__RXN	0.7
_2_7_1_121__45__RXN	300.49171374764643
_3__45__ISOPROPYLMALISOM__45__RXN	137.21054613936
_2TRANSKETO__45__RXN	145.93973634651624
DIAMINOPIMEPIM__45__RXN	0.9999999999999999
IMP__45__DEHYDROG__45__RXN	2.3000000000000007
SpecialReactionThatProducesTargetMinimal	0.1
UDP__45__NACMURALA__45__GLU__45__LIG__45__RXN	0.7
TETHYDPICSUCC__45__RXN	6.600000000000037
RXN__45__9661	34.8924670433145
SUCCINYLDIAMINOPIMTRANS__45__RXN_REV	1.2
ADOMET__45__DMK__45__METHYLTRANSFER__45__RXN	0.19999999999999973
ASPAMINOTRANS__45__RXN	15.7
N__45__ACETYLTRANSFER__45__RXN	1.0
PYRUVDEH__45__RXN	376.377589453861
O__45__SUCCINYLBENZOATE__45__COA__45__LIG__45__RXN	0.5999999999999998
RXN0__45__313	300.59171374764645
PHOSGLYPHOS__45__RXN_REV	735.3231638418089
PHOSPHOGLUCMUT__45__RXN_REV	1.3
CYSTATHIONINE__45__BETA__45__LYASE__45__RXN	0.6999999999999998
RXN__45__9660	35.292467043314495
PEPCARBOX__45__RXN_REV	37.312241054614034
ARGSUCCINSYN__45__RXN	0.4
SHIKIMATE__45__KINASE__45__RXN	13.212241054613925
RXN__45__13462	6.800000000000037
SHIKIMATE__45__5__45__DEHYDROGENASE__45__RXN	13.312241054613924
DARAB5PISOM__45__RXN_REV	0.5
PRTRANS__45__RXN	0.6
GLYOHMETRANS__45__RXN	3.1999999999999997
DCTP__45__DEAM__45__RXN	1.3000000000000003
ASPDECARBOX__45__RXN	1.1999999999999997
ATPPHOSPHORIBOSYLTRANS__45__RXN_REV	1.2
_3__45__CH3__45__2__45__OXOBUTANOATE__45__OH__45__CH3__45__XFER__45__RXN	1.2999999999999998
_2PGADEHYDRAT__45__RXN	729.0231638418088
_4_2_1_58__45__RXN	36.59246704331449
GDPKIN__45__RXN	1.6000000000000003
GMP__45__SYN__45__NH3__45__RXN	2.2
GLUTAMIDOTRANS__45__RXN	0.7999999999999999
ALARACECAT__45__RXN	1.3000000000000003
RXN0__45__5224_REV	225.27457627118662
UDP__45__NACMURALGLDAPAALIG__45__RXN	0.5
SULFITE__45__REDUCT__45__RXN	179.5218455743883
ABC__45__70__45__RXN	179.9218455743883
HOMSUCTRAN__45__RXN	0.8999999999999999
TRYPSYN__45__RXN	0.3
ASNSYNB__45__RXN	0.3
HOMOCYSMETB12__45__RXN	0.5999999999999999
BRANCHED__45__CHAINAMINOTRANSFERLEU__45__RXN_REV	0.3
GLUTRACE__45__RXN	0.7999999999999993
_2_7_7_13__45__RXN	0.30000000000000004
RXN__45__9520	36.192467043314494
GPPSYN__45__RXN	1.2
ASPARTATEKIN__45__RXN	9.200000000000038
UDPKIN__45__RXN	5.899999999999998
HOMOSERKIN__45__RXN	1.1
UDP__45__NACMUR__45__ALA__45__LIG__45__RXN	0.7999999999999999
PHOSNACMURPENTATRANS__45__RXN	0.4
DTDPGLUCOSEPP__45__RXN	0.6000000000000001
DAHPSYN__45__RXN	13.612241054613923
ACSERLY__45__RXN	1.9999999999999996
KDO__45__8PSYNTH__45__RXN	0.4
DIAMINOPIMDECARB__45__RXN	0.3
_2_7_1_148__45__RXN	10.799999999999997
HOMOSERDEHYDROG__45__RXN__45__NAD_HOMO__45__SER__NADH_L__45__ASPARTATE__45__SEMIALDEHYDE_PROTON_51_	2.0999999999999996
RXN0__45__1401	9.700000000000038
DTMPKI__45__RXN	1.0
DIHYDRODIPICSYN__45__RXN	6.900000000000037
RXN__45__9531	35.192467043314494
PROLINE__45__MULTI	0.5
SPONTPRO__45__RXN	0.4
ANTHRANSYN__45__RXN	0.7
ACETOLACTREDUCTOISOM__45__RXN_REV	139.11054613935997
RXN__45__9524	35.8924670433145
DGDPKIN__45__RXN	0.3
UNDECAPRENYL__45__DIPHOSPHATASE__45__RXN	0.5
