# Supplementary material for: Enumeration of minimal stoichiometric precursor sets in metabolic networks
Source: Algorithms Mol Biol. 2016 Sep 19;11:25. doi: 10.1186/s13015-016-0087-3 (PMC5029113; doi:10.1186/s13015-016-0087-3)
Supplement: Supplementary file 1 — 10.1186/s13015-016-0087-3 A list of reactions F that form a MD-stoichiometric factory, the stoichiometric matrix restricted to the reactions in F, one possible flux vector v, and the vector of the net production of all compounds. [file 13015_2016_87_MOESM1_ESM.zip › netProduction.m]

%{
This file contains the Matlab code for loading the stoichiometric matrix of the metabolic network of E.coli (from the publication Eker et al. 2013 [1]) and the flux vector of the list of reactions F that form a MD-stoichiometric factory. Furthermore we compute the product and display the net production vector where all values are non-negative except for the sources and auxiliary compounds.
%}

S = dlmread('matrix.txt','\t', 1, 1);
v = dlmread('flux.txt','\t', 0, 1);
c = S*v;
fid = fopen('matrix.txt');
compounds = textscan(fid,'%s%*[^\n]', 'headerlines', 1, 'delimiter', '\t');
fclose(fid);
cmp = [compounds{1,:}];
cCell = num2cell(c);
out = [cmp, cCell]

%{
out = 

    'Beta__45__3__45__hydroxybutyryl_...'    [   0.1000]
    'KDO'                                    [   0.1000]
    'B__45__ALANINE'                         [   0.1000]
    'O__45__SUCCINYLBENZOATE'                [   9.7122]
    'CPD__45__12115'                         [   0.1000]
    'O__45__PHOSPHO__45__L__45__HOMOS...'    [   0.1000]
    'DIHYDROFOLATE'                          [   0.1000]
    'ATP'                                    [   0.3000]
    'L__45__ORNITHINE'                       [   0.1000]
    'Pi'                                     [   0.1000]
    '_1__45__KETO__45__2__45__METHYLV...'    [   0.1000]
    '_3__45__oxo__45__decanoyl__45__ACPs'    [   0.1000]
    'DADP'                                   [   0.1000]
    'DGDP'                                   [   0.1000]
    'DCTP'                                   [   0.1000]
    'O__45__SUCCINYL__45__L__45__HOMO...'    [   0.1000]
    'D__45__ALANINE'                         [   0.1000]
    'GLUCOSAMINE__45__1P'                    [   0.1000]
    '_3__45__oxo__45__dodecanoyl__45_...'    [   0.1000]
    '_2K__45__4CH3__45__PENTANOATE'          [   0.1000]
    '_2__45__KETO__45__ISOVALERATE'          [   0.1000]
    'IMP'                                    [   0.1000]
    'CTP'                                    [   0.3000]
    'PREPHENATE'                             [   0.1000]
    'INDOLE__45__3__45__GLYCEROL__45__P'     [   0.1000]
    'QUINOLINATE'                            [   0.1000]
    'CPD__45__9923'                          [   0.1000]
    'HISTIDINAL'                             [   0.1000]
    'Butanoyl__45__ACPs'                     [   0.1000]
    '_2__45__DEHYDROPANTOATE'                [   0.1000]
    '_3__45__DEHYDRO__45__SHIKIMATE'         [   0.1000]
    'CIS__45__ACONITATE'                     [   0.1000]
    'REDUCED__45__MENAQUINONE'               [   0.1000]
    'DUMP'                                   [   0.1000]
    'CPD__45__4211'                          [   0.1000]
    'MAL'                                    [   0.1000]
    '_2__45__PG'                             [   0.1000]
    'G3P'                                    [   0.1000]
    'NADP'                                   [   0.1000]
    'PYRUVATE'                               [   0.1000]
    'SUC__45__COA'                           [   0.1000]
    'LL__45__DIAMINOPIMELATE'                [   0.1000]
    'AMMONIA'                                [   0.1000]
    '_2__45__OXOBUTANOATE'                   [   0.1000]
    'GERANYL__45__PP'                        [   0.1000]
    '_3__45__CARBOXY__45__3__45__HYDR...'    [   0.1000]
    'Hexanoyl__45__ACPs'                     [   0.1000]
    'ARG'                                    [   0.1000]
    'ACP'                                    [ -35.0925]
    'CO__45__A'                              [   0.1000]
    'UDP__45__ACETYL__45__CARBOXYVINY...'    [   0.1000]
    'UNDECAPRENYL__45__DIPHOSPHATE'          [   0.1000]
    'OH__45__MYRISTOYL'                      [   0.1000]
    'RIBOSE__45__1P'                         [   0.1000]
    'Decanoyl__45__ACPs'                     [   0.1000]
    'UTP'                                    [   0.1000]
    'TDP'                                    [   0.1000]
    'APS'                                    [   0.1000]
    '_2__45__C__45__METHYL__45__D__45...'    [   0.1000]
    'L__45__ASPARTATE__45__SEMIALDEHYDE'     [   0.1000]
    'BISOHMYR__45__GLC'                      [   0.1000]
    'PANTETHEINE__45__P'                     [   0.1000]
    'UDP__45__GLUCOSE'                       [   0.3000]
    'CCO__45__PERI__45__BACSULFATE'          [-179.9218]
    '_4__45__P__45__PANTOTHENATE'            [   0.1000]
    'PHENYL__45__PYRUVATE'                   [   0.1000]
    'Acetoacetyl__45__ACPs'                  [   0.1000]
    'UDP__45__AAGM__45__DIAMINOHEPTAN...'    [   0.1000]
    'L__45__ASPARTATE'                       [   0.3000]
    'DEAMIDO__45__NAD'                       [   0.1000]
    'Hex__45__2__45__enoyl__45__ACPs'        [   0.1000]
    'DTDP__45__DEOH__45__DEOXY__45__M...'    [   0.1000]
    'HISTIDINOL'                             [   0.1000]
    'GDP'                                    [   0.1000]
    'S__45__ADENOSYLMETHIONINE'              [   0.1000]
    'GMP'                                    [   0.1000]
    'PHOSPHO__45__ENOL__45__PYRUVATE'        [   0.1000]
    'BISOHMYR__45__GLUCOSAMINYL__45__1P'     [   0.1000]
    'Trans__45__D2__45__decenoyl__45_...'    [   0.1000]
    'PHOSPHORIBOSYL__45__FORMIMINO__4...'    [   0.1000]
    '_2__45__KETOGLUTARATE'                  [   0.1000]
    'ISOCHORISMATE'                          [   0.1000]
    'LEU'                                    [   0.1000]
    'DEPHOSPHO__45__COA'                     [   0.1000]
    'PHE'                                    [   0.1000]
    'CPD__45__9646'                          [   0.1000]
    'TRP'                                    [   0.1000]
    'DUTP'                                   [   0.1000]
    '_3__45__5__45__ADP'                     [   0.1000]
    '_3__45__oxo__45__myristoyl__45__...'    [   0.1000]
    'N__45__ALPHA__45__ACETYLORNITHINE'      [   0.1000]
    'CPD0__45__1456'                         [   0.1000]
    'UDP__45__N__45__ACETYL__45__D__4...'    [   1.1000]
    'DIHYDRONEOPTERIN__45__P'                [   0.1000]
    'L__45__DELTA1__45__PYRROLINE_5__...'    [   0.1000]
    'ERYTHROSE__45__4P'                      [   0.1000]
    'L__45__GLUTAMATE_GAMMA__45__SEMI...'    [   0.1000]
    'OCTAPRENYL__45__DIPHOSPHATE'            [   0.1000]
    'SO3'                                    [   0.1000]
    'DIHYDROXYNAPHTHOATE'                    [   0.1000]
    'OROTATE'                                [   0.1000]
    'R__45__3__45__hydroxymyristoyl__...'    [   0.1000]
    'DTDP__45__D__45__GLUCOSE'               [   0.1000]
    'THR'                                    [   0.1000]
    'PHOSPHORIBULOSYL__45__FORMIMINO_...'    [   0.1000]
    'D__45__ALA__45__D__45__ALA'             [   0.1000]
    'NAD'                                    [   0.1000]
    'N__45__ACETYL__45__D__45__GLUCOS...'    [   0.1000]
    '_4__45__CYTIDINE__45__5__45__DIP...'    [   0.1000]
    'R__45__3__45__hydroxydodecanoyl_...'    [   0.1000]
    'P__45__HYDROXY__45__PHENYLPYRUVATE'     [   0.1000]
    'DATP'                                   [   0.1000]
    'DGTP'                                   [   0.1000]
    'DCDP'                                   [   0.1000]
    'C6'                                     [   0.1000]
    'HIS'                                    [   0.1000]
    'PHOSPHORIBOSYL__45__ATP'                [   0.1000]
    '_7__45__8__45__DIHYDROPTEROATE'         [   0.1000]
    'GLC__45__6__45__P'                      [   0.1000]
    'R__45__3__45__hydroxyhexanoyl__4...'    [   0.1000]
    'D__45__SEDOHEPTULOSE__45__7__45__P'     [   0.1000]
    'OROTIDINE__45__5__45__PHOSPHATE'        [   0.1000]
    'ACETYLSERINE'                           [   0.1000]
    'CPD__45__9451'                          [ 136.6105]
    'IMINOASPARTATE'                         [   0.1000]
    'CDP'                                    [   0.1000]
    '_2__45__KETO__45__3__45__METHYL_...'    [   0.1000]
    'Red__45__Thioredoxin'                   [-182.1218]
    'HCO3'                                   [   0.1000]
    'DIHYDRO__45__NEO__45__PTERIN'           [   0.1000]
    'C5'                                     [   0.1000]
    'N__45__ACETYL__45__GLUTAMYL__45__P'     [   0.1000]
    'DTDP__45__DEOH__45__DEOXY__45__G...'    [   0.1000]
    'ADENOSYL__45__P4'                       [   0.1000]
    'MET'                                    [   0.1000]
    'PRPP'                                   [   0.1000]
    'OXALACETIC_ACID'                        [   0.1000]
    'XANTHOSINE__45__5__45__PHOSPHATE'       [   0.1000]
    'ADP'                                    [   0.1000]
    'HOMO__45__SER'                          [   0.1000]
    'GLT'                                    [   0.3000]
    'DIHYDROPTERIN__45__CH2OH__45__PP'       [   0.1000]
    'CARBOXYPHENYLAMINO__45__DEOXYRIB...'    [   0.1000]
    'D__45__GLT'                             [   0.1000]
    '_3__45__Hydroxy__45__octanoyl__4...'    [   0.1000]
    'CIT'                                    [   0.1000]
    'P__45__AMINO__45__BENZOATE'             [   0.1000]
    'MESO__45__DIAMINOPIMELATE'              [   0.1000]
    'GLC__45__1__45__P'                      [   0.1000]
    'DELTA3__45__ISOPENTENYL__45__PP'        [   0.1000]
    'ARABINOSE__45__5P'                      [   0.1000]
    'Crotonyl__45__ACPs'                     [   0.1000]
    'L__45__CITRULLINE'                      [   0.1000]
    'FUM'                                    [   0.1000]
    'UDP__45__GALACTOSE'                     [   0.1000]
    'GLY'                                    [   3.0000]
    'GTP'                                    [   0.3000]
    'DELTA1__45__PIPERIDEINE__45__2__...'    [   0.1000]
    'SHIKIMATE'                              [   0.1000]
    'HS'                                     [ 177.5218]
    'CPD__45__7100'                          [   0.1000]
    'DI__45__H__45__OROTATE'                 [   0.1000]
    'HYPOXANTHINE'                           [  44.4000]
    'MANNOSE__45__1P'                        [   0.1000]
    'Dodec__45__2__45__enoyl__45__ACPs'      [   0.1000]
    'TARGET'                                 [   0.1000]
    'XYLULOSE__45__5__45__PHOSPHATE'         [   0.1000]
    'THREO__45__DS__45__ISO__45__CITRATE'    [   0.1000]
    'PROTON'                                 [   0.1000]
    '_4__45__AMINO__45__4__45__DEOXYC...'    [   0.1000]
    'GDP__45__MANNOSE'                       [   0.1000]
    'Reduced__45__ferredoxins'               [ -21.2000]
    '_2__45__ACETO__45__LACTATE'             [   0.1000]
    '_3__45__Oxo__45__octanoyl__45__ACPs'    [   0.1000]
    'ALPHA__45__GLC__45__6__45__P'           [   0.1000]
    'ACETYL__45__COA'                        [   0.1000]
    'D__45__GLUCOSAMINE__45__6__45__P'       [   0.1000]
    'ADENINE'                                [ 429.3437]
    'C1'                                     [   0.1000]
    'AMP'                                    [   0.1000]
    '_2__45__ACETO__45__2__45__HYDROX...'    [   0.1000]
    'UDP__45__OHMYR__45__ACETYLGLUCOS...'    [   0.1000]
    'N__45__5__45__PHOSPHORIBOSYL__45...'    [   0.1000]
    'THF'                                    [   0.1000]
    'DIHYDROXYACETONE'                       [   0.1000]
    'NADH'                                   [   0.1000]
    'DIOH__45__ISOVALERATE'                  [   0.1000]
    'Octanoyl__45__ACPs'                     [   0.1000]
    'L__45__BETA__45__ASPARTYL__45__P'       [   0.1000]
    'L__45__PANTOATE'                        [   0.1000]
    'TMP'                                    [   0.1000]
    'MANNOSE__45__6P'                        [   0.1000]
    'N__45__SUCCINYL__45__2__45__AMIN...'    [   5.4000]
    'CMP'                                    [   0.1000]
    '_2__45__Octenoyl__45__ACPs'             [   0.1000]
    'SHIKIMATE__45__5P'                      [   0.1000]
    'TYR'                                    [   0.1000]
    'CARBON__45__DIOXIDE'                    [ 517.9004]
    'UDP__45__AA__45__GLUTAMATE'             [   0.1000]
    'NADPH'                                  [   0.1000]
    'CPD__45__9728'                          [   0.1000]
    'L__45__HISTIDINOL__45__P'               [   0.1000]
    'KDO__45__8P'                            [   0.1000]
    'CHORISMATE'                             [   0.1000]
    '_3__45__ENOLPYRUVYL__45__SHIKIMA...'    [   0.1000]
    'UDP__45__N__45__ACETYLMURAMATE'         [   0.1000]
    '_3__45__DEOXY__45__D__45__ARABIN...'    [   0.1000]
    'L__45__CYSTATHIONINE'                   [   0.1000]
    'CARBAMOYL__45__P'                       [   0.1000]
    'PANTOTHENATE'                           [   0.1000]
    'NICOTINATE_NUCLEOTIDE'                  [   0.1000]
    'L__45__ALPHA__45__ALANINE'              [   0.1000]
    'CARBAMYUL__45__L__45__ASPARTATE'        [   0.1000]
    'DIHYDROXY__45__ACETONE__45__PHOS...'    [   0.1000]
    'IMIDAZOLE__45__ACETOL__45__P'           [   0.1000]
    'HYDROXY__45__METHYL__45__BUTENYL...'    [   0.1000]
    '_2__45__PHOSPHO__45__4__45__CYTI...'    [   0.1000]
    'CYS'                                    [   0.3000]
    'Beta__45__hydroxydecanoyl__45__ACPs'    [   0.1000]
    '_2C__45__METH__45__D__45__ERYTHR...'    [   0.1000]
    'RIBOSE__45__15__45__BISPHOSPHATE'       [   0.1000]
    'DTDP__45__RHAMNOSE'                     [   0.1000]
    'UDP__45__OHMYR__45__GLUCOSAMINE'        [   0.1000]
    'GAP'                                    [   0.1000]
    'VAL'                                    [   0.1000]
    'DEOXYXYLULOSE__45__5P'                  [   0.1000]
    'GLN'                                    [   0.3000]
    'RIBULOSE__45__5P'                       [   0.1000]
    'Dodecanoyl__45__ACPs'                   [  32.8925]
    'WATER'                                  [   0.1000]
    'DIHYDRONEOPTERIN__45__P3'               [   0.1000]
    'ILE'                                    [   0.1000]
    'SUC'                                    [   0.1000]
    'ACETYL__45__GLU'                        [   0.1000]
    '_2__45__D__45__THREO__45__HYDROX...'    [   0.1000]
    'R__45__4__45__PHOSPHOPANTOTHENOY...'    [   0.1000]
    '_3__45__oxo__45__hexanoyl__45__ACPs'    [   0.1000]
    'HOMO__45__CYS'                          [   0.1000]
    'TTP'                                    [   0.1000]
    '_3__45__P__45__SERINE'                  [   0.1000]
    'SER'                                    [   0.1000]
    'CPD__45__9924'                          [   0.1000]
    'CPD__45__469'                           [   0.1000]
    'ASN'                                    [   0.1000]
    '_3__45__P__45__HYDROXYPYRUVATE'         [   0.1000]
    'RIBOSE__45__5P'                         [   0.1000]
    'DEHYDROQUINATE'                         [   0.1000]
    'UDP'                                    [   0.1000]
    'PRO'                                    [   0.1000]
    'SULFATE'                                [   0.1000]
    'FARNESYL__45__PP'                       [   0.1000]
    'N__45__SUCCINYLLL__45__2__45__6_...'    [   0.1000]
    'L__45__ARGININO__45__SUCCINATE'         [   0.1000]
    'PAPS'                                   [   0.1000]
    'MALONYL__45__COA'                       [   0.1000]
    'LYS'                                    [   0.1000]
    '_5__45__METHYL__45__THF'                [   0.1000]
    'MALONYL__45__ACP'                       [   0.1000]
    'CPD__45__9925'                          [   0.1000]
    'AMINO__45__OH__45__HYDROXYMETHYL...'    [   0.1000]
    'UMP'                                    [   0.1000]
    'ANTHRANILATE'                           [   0.1000]
    'METHYLENE__45__THF'                     [   0.1000]
    'PHOSPHORIBOSYL__45__AMP'                [   0.1000]
    'DPG'                                    [   0.1000]
    'FRUCTOSE__45__6P'                       [   0.1000]
    'CPD__45__6972'                          [   0.1000]
    '_2__45__3__45__DIHYDRODIPICOLINATE'     [   0.1000]
    'CPD__45__14443'                         [   0.1000]
    'D__45__ERYTHRO__45__IMIDAZOLE__4...'    [   0.1000]

%}
